# Supplementary material for: Children and Adolescents with Co-Occurring Attention-Deficit/Hyperactivity Disorder and Autism Spectrum Disorder: A Systematic Review of Multimodal Interventions
Source: J Clin Med. 2025 Jun 5;14(11):4000. doi: 10.3390/jcm14114000 (PMC12156790; doi:10.3390/jcm14114000)
Supplement: Supplementary file 1 [file jcm-14-04000-s001.zip]

Archive with 1 entries (1 files):
- jcm-3622403-supplementary.pdf
